# Supplementary material for: Scattered seeding of CAR T cells in solid tumors augments anticancer efficacy
Source: Natl Sci Rev. 2021 Sep 21;9(3):nwab172. doi: 10.1093/nsr/nwab172 (PMC8900686; doi:10.1093/nsr/nwab172)
Supplement: nwab172_Supplemental_Files [file nwab172_supplemental_files.zip]

Archive with 5 entries (5 files):
- Supplementary_data.docx
- Supplementary_Movie_1.mp4
- Supplementary_Movie_2.mp4
- Supplementary_Movie_3.mp4
- Supplementary_Movie_4.mp4
